# Supplementary material for: Heart Failure Knowledge Assessment and Perceived Patient Satisfaction in Heart Failure Units: A Multicenter Observational Survey
Source: Rev Cardiovasc Med. 2024 Sep 13;25(9):328. doi: 10.31083/j.rcm2509328 (PMC11440440; doi:10.31083/j.rcm2509328)
Supplement: Supplementary file 1 [file 2153-8174-25-9-328-s1.zip]

Archive with 1 entries (1 files):
- Supplementary Material 1.docx
